# Supplementary material for: Tracking clonal dynamics of CD8 T cells and immune dysregulation in progression of systemic lupus erythematosus with nephritis
Source: Exp Mol Med. 2025 Aug 1;57(8):1700–10. doi: 10.1038/s12276-025-01504-2 (PMC12411632; doi:10.1038/s12276-025-01504-2)
Supplement: Supplementary file 2 — Supplementary Table 1 [file 12276_2025_1504_MOESM2_ESM.xlsx]

## Sheet: Clinical
Supplementary Table 1. Longitudinal clinical and technical information for SLE patients across timepoints.
Sample	Label	Patient	Timepoint	Flare	SLEDAI	Age	Sex	Term (month)	Proteinuria (g/dL)	Creatine (mg/mL)	eGFR (mL)	C3 (mg/dL)	C4 (mg/dL)	CH50 (mg/dL)
P1_1	OM-HL-007-C8	P1	1	BF	6	42	M	0	800	1.08	84	27	<1	<10
P1_2	OM-HS-066-C6	P1	2	FL	19	43	M	6	5020.4	2.53	29	33	<1	<10
P1_3	OM-HS-066-2-C6	P1	3	NF	14	43	M	3	772.7	1.5	57	54	4	27.6
P2_1	OM-HL-014-C8	P2	1	BF	8	22	F	0	652.2	0.45	145	57	8	38.8
P2_2	OM-HL-014-C6-F	P2	2	FL	12	22	F	3	2055.6	0.45	144	56	6	31.6
P3_1	OM-HL-019-C6	P3	1	BF	6	20	F	0	257.3	0.67	129	64	8	34.3
P3_2	OM-HS-063-C8	P3	2	FL	18	20	F	3	1157.1	0.59	134	52	6	28.5
P3_3	OM-HS-063-2-C8	P3	3	NF	10	21	F	3	824	0.6	133	76	13	40.5
P3_4	OM-HS-063-3-C6	P3	4	BF	14	21	F	3	175.4	0.62	131	73	13	37.6
P3_5	OM-HS-063-C8-F	P3	5	FL	17	21	F	5	707.7	0.68	127	65	9	35.6
P3_6	OM-HS-063-4-C6	P3	6	NF	8	21	F	1	582	0.68	127	81	11.6	42.8
P4_1	OM-HS-057-C8	P4	1	NF	12	38	F	0	2421.9	0.41	132	67	7	31.1
P4_2	OM-HS-057-2-C8	P4	2	BF	4	38	F	3	107.7	0.5	124	67	11	33.8
P4_3	OM-HS-057-F1-C8	P4	3	FL	15	39	F	1.5	2645.2	0.49	125	80	11	37.5
P4_4	OM-HS-057-3-C6	P4	4	NF	4	39	F	1.5	59.6	0.59	117	71	10	34
P4_5	OM-HS-057-4-C8	P4	5	BF	4	39	F	6	118.5	0.53	121	68	8	33.3
P4_6	OM-HS-057-F2-C6	P4	6	FL	9	39	F	1	2498	0.43	129	72	13.3	30.9
P5_1	OM-HS-044-C4	P5	1	NF	14	34	F	0	1068.7	0.96	78	38	15	28.7
P6_1	OM-HS-056-C5	P6	1	NF	18	37	F	0	1822.4	0.69	113	54	10	34.1
