# Supplementary material for: Tracking clonal dynamics of CD8 T cells and immune dysregulation in progression of systemic lupus erythematosus with nephritis
Source: Exp Mol Med. 2025 Aug 1;57(8):1700–10. doi: 10.1038/s12276-025-01504-2 (PMC12411632; doi:10.1038/s12276-025-01504-2)
Supplement: Supplementary file 3 — Supplementary Table 2 [file 12276_2025_1504_MOESM3_ESM.xlsx]

## Sheet: Global
Supplementary Table 2. Marker genes for cell type annotation.
CD4 T	CD8 T	NK cell	gdT	B	Plasma cell	cM	ncM	cDC	pDC
CD4	CD8A	KLRD1	TRDV2	CD79A	JCHAIN	S100A9	FCGR3A	CD1C	LILRA4
CD40LG	CD8B	XCL1	TRDG9	CD19	MZB1	CD163	C1QA	CLEC9A	PLD4
FOXP3	S100B	NKG7	TRDG2	MS4A1	IGHA1	CD14	C1QB	FCER1A	IL3RA
AQP3	LINC02446	GNLY	TRDV1	RALGPS2	TXNDC5	VCAN	CDKN1C	HLA-DPA1	ITM2C
MAL	NELL2	CD247	ZNF683	CD79B	FKBP11	LYZ	LST1	HLA-DPB1	SERPINF4
CD28	GZMH	CST7	TRDC	BANK1	CD38	FOLR3	PSAP	CST3	TPM2
TNFRSF4	LRRN3	KLRF1	RTKN2	TNFRSF13C	TYMS	FCN1	AIF1	NDRG2	SPIB
SERINC5	THEMIS	FGFBP2	KLRG1	IL4R	TK1			CLEC10A	SMPD3
		SPON2	DUSP2		TPX2			ENHO
CD4 T, CD4+ T cells; CD8 T, CD8+ T cells; gdT, gamma-delta T cells; NK, Natural killer cells; cM, classical monocytes; ncM, non-classical monocytes; cDC, conventional dendritic cells; pDC, plasmacytoid dendritic cells;

## Sheet: abT
CD4 naive	CD4 Tcm	CD4 Tem	CD4 Treg	CD4 CTL	CD4 cycling	CD8 naive	CD8 GZMK+	CD8 Tem	CD8 cycling	MAIT
CD4	CD4	CD4	CD4	CD4	STMN1	CD8B	GZMK	CD8A	STMN1	KLRB1
IL6ST	CCR7	AQP3	FOXP3	GZMH	TUBA1B	CD8A	DUSP2	GZMH	TUBA1B	GZMK
TCF7	LIMS1	IL7R	RTKN2	FGFBP2	MKI67	CCR7	LAG3	CCL5	MKI67	SLC4A10
LEF1	AQP3	ITGB1	TIGIT	GZMA	CD4	LINC02446	CD74	FGFBP2	CD8A	TRAV1-2
CCR7	IL7R	GZMK	IKZF2	GNLY		LEF1		NKG7		TRBV6-4
CAMK4	TCF7	LTB	FCRL3	KLRG1		CISH		GZMA
	CD28	CCL5		CCL5				PRF1
								GZMB
naïve, naïve T cell; Tcm, central memory T cells; Tem, effector/memory T cells; Treg, regulatory T cells; cycling; cycling T cells; CD4 CTL, CD4+ cytotoxic T cells; CD8 GZMK+, CD8+ GZMK+ transitional T cells.

## Sheet: B
B naive	ABCs	B Memory	Plasma cell	Plasmablast
TCL1A	MS4A1	COCH	JCHAIN	TUBA1B
IGHD	CD79A	LINC01781	MZB1	STMN1
IGHM	TBX21	AIM2	IGHA1	TYMS
CD79B	FCRL5	SSPN	TXNDC5	TK1
IL4R	CD19	BLK	FKBP11	TPX2
	MPP6	BANK1	CD38
	GSTP1	MS4A1
B naïve, Naive B cells; ABCs, Atypical B cells; B memory, Memory B cells;

## Sheet: Myeloid
cM	ncM	cDC	ASDC	pDC
S100A9	FCGR3A	HLA-DQA1	AXL	LILRA4
S100A10	CDKN1C	FCER1A	SIGLEC6	PLD4
VCAN	C1QA	HLA-DPA1	LILRA4	IL3RA
CD14	C1QB	CD1C	PLD4	ITM2C
LYZ	LST1	CLEC10A	CLEC10A	SERPINF4
FOLR3	PSAP	ENHO	CD5	TPM2
CD163	AIF1	PLD4		SPIB
FCN1		CST3		SMPD3
		NDRG2
cDC, conventional dendritic cells; ASDC, AXL+ SIGLEC6+ dendritic cells.
