# Supplementary material for: Tracking clonal dynamics of CD8 T cells and immune dysregulation in progression of systemic lupus erythematosus with nephritis
Source: Exp Mol Med. 2025 Aug 1;57(8):1700–10. doi: 10.1038/s12276-025-01504-2 (PMC12411632; doi:10.1038/s12276-025-01504-2)
Supplement: Supplementary file 4 — Supplementary Table 3 [file 12276_2025_1504_MOESM4_ESM.xlsx]

## Sheet: Total
Supplementary Table 3. Differentially expressed gene analysis results in total cells and individual cell types.
gene	p_val	avg_log2FC	pct.1	pct.2	p_val_adj
ADAR	0	0.0964777	0.537	0.641	0
APOL6	0	-0.0378931	0.221	0.291	0
BST2	0	1.0101	0.631	0.439	0
CARD16	0	0.493639	0.476	0.403	0
CASP1	0	0.368068	0.376	0.309	0
CCL3	0	-0.596628	0.058	0.14	0
CCL5	0	0.286193	0.308	0.329	0
CHMP5	0	0.497746	0.305	0.183	0
CMPK2	0	0.516605	0.193	0.066	0
DDX58	0	0.395945	0.182	0.087	0
DDX60	0	0.502748	0.219	0.098	0
DHX58	0	0.239166	0.11	0.053	0
DRAP1	0	0.684217	0.681	0.582	0
DYNLT1	0	0.0235757	0.322	0.417	0
EIF2AK2	0	0.573235	0.399	0.285	0
EPSTI1	0	1.0788	0.457	0.167	0
FBXO6	0	0.301553	0.158	0.092	0
GADD45B	0	-1.19684	0.302	0.724	0
GBP1	0	0.60217	0.276	0.133	0
GBP5	0	0.499545	0.341	0.25	0
HERC5	0	0.606935	0.258	0.125	0
HERC6	0	0.352685	0.138	0.054	0
IFI16	0	0.523174	0.43	0.344	0
IFI27	0	2.55303	0.228	0.005	0
IFI35	0	0.731585	0.36	0.186	0
IFI44	0	0.716873	0.306	0.109	0
IFI44L	0	1.63432	0.57	0.109	0
IFI6	0	1.19596	0.602	0.355	0
IFIH1	0	0.227494	0.14	0.096	0
IFIT1	0	0.809064	0.22	0.019	0
IFIT2	0	0.316817	0.144	0.087	0
IFIT3	0	0.790901	0.228	0.041	0
IFIT5	0	0.154703	0.123	0.106	0
IFITM1	0	1.39695	0.943	0.785	0
IFITM2	0	0.562266	0.87	0.877	0
IFITM3	0	1.61945	0.63	0.321	0
IFNAR1	0	0.0519389	0.208	0.261	0
IFNAR2	0	0.49906	0.215	0.075	0
IFNGR1	0	-0.357009	0.168	0.356	0
IP6K2	0	0.124243	0.177	0.189	0
IRF7	0	1.08331	0.525	0.227	0
IRF8	0	-0.220759	0.087	0.156	0
IRF9	0	1.26997	0.498	0.098	0
ISG15	0	1.81871	0.674	0.301	0
ISG20	0	1.15083	0.707	0.5	0
LAP3	0	0.3895	0.305	0.242	0
LGALS3BP	0	0.48336	0.228	0.118	0
LGALS9	0	0.338377	0.328	0.287	0
LY6E	0	1.47685	0.9	0.707	0
MT2A	0	1.3149	0.613	0.392	0
MX1	0	1.46968	0.603	0.226	0
MX2	0	0.58354	0.316	0.196	0
NMI	0	0.394967	0.259	0.179	0
OAS1	0	1.09585	0.42	0.127	0
OAS2	0	0.707305	0.349	0.159	0
OAS3	0	0.41381	0.206	0.118	0
OASL	0	0.535264	0.218	0.09	0
OTOF	0	0.320989	0.067	0.005	0
PARP10	0	0.340637	0.289	0.244	0
PARP12	0	0.216589	0.224	0.218	0
PARP14	0	0.127206	0.218	0.24	0
PARP9	0	0.681022	0.319	0.145	0
PHF11	0	0.45684	0.395	0.321	0
PLSCR1	0	0.597231	0.345	0.209	0
PML	0	0.135855	0.22	0.236	0
PSMB9	0	1.1418	0.804	0.614	0
RBCK1	0	0.301554	0.393	0.389	0
RSAD2	0	0.6282	0.18	0.025	0
SAMD9	0	0.509957	0.285	0.167	0
SAMD9L	0	0.588504	0.287	0.136	0
SCO2	0	0.615865	0.18	0.022	0
SOCS1	0	0.0357381	0.189	0.254	0
SP100	0	0.618295	0.643	0.57	0
SP110	0	0.394971	0.514	0.489	0
SPATS2L	0	0.37784	0.149	0.058	0
STAT1	0	0.971665	0.576	0.38	0
STAT2	0	0.186732	0.226	0.24	0
TAP1	0	0.838641	0.566	0.392	0
TNFSF10	0	0.814697	0.324	0.154	0
TRIM22	0	0.717305	0.583	0.474	0
UBE2L6	0	0.884984	0.581	0.384	0
UNC93B1	0	0.102092	0.167	0.185	0
WARS	0	-0.177873	0.156	0.242	0
XAF1	0	1.1788	0.576	0.261	0
ZC3HAV1	0	-0.311409	0.378	0.585	0
FCGR1A	0	0.0577104	0.048	0.058	5.85033e-307
IFNGR2	2.36456e-306	-0.0481455	0.203	0.263	9.03828e-302
HSH2D	1.8066e-303	0.182456	0.281	0.263	6.90556e-299
TMEM140	5.75019e-257	0.13151	0.09	0.072	2.19795e-252
REC8	4.03748e-247	0.129925	0.091	0.074	1.54329e-242
IFNG	1.32016e-238	-0.257836	0.042	0.08	5.04618e-234
ZBP1	4.90808e-209	0.140293	0.186	0.173	1.87606e-204
CCL4	1.99981e-202	0.449535	0.195	0.19	7.64407e-198
SERPING1	4.08588e-172	0.0870313	0.036	0.026	1.56179e-167
TCN2	3.16472e-153	0.0403354	0.026	0.024	1.20968e-148
HES4	4.79051e-115	-0.0110713	0.036	0.051	1.83113e-110
AIF1	1.3293e-97	-0.133218	0.334	0.387	5.08113e-93
C1QA	9.96576e-71	0.0479867	0.007	0.015	3.80931e-66
IFNLR1	2.2907e-46	0.0388099	0.022	0.013	8.75598e-42
CXCL10	1.1502e-22	0.0469453	0.006	0.003	4.39654e-18

## Sheet: CD4 T
gene	p_val	avg_log2FC	pct.1	pct.2	p_val_adj
ADAR	0	0.15613	0.5	0.615	0
BST2	0	0.901913	0.477	0.29	0
CARD16	0	0.650939	0.371	0.241	0
CASP1	0	0.582031	0.288	0.16	0
CHMP5	0	0.476192	0.263	0.163	0
CMPK2	0	0.592684	0.18	0.043	0
DDX58	0	0.440987	0.179	0.086	0
DDX60	0	0.58364	0.227	0.096	0
DRAP1	0	0.729963	0.592	0.491	0
DYNLT1	0	-0.109134	0.254	0.391	0
EIF2AK2	0	0.725911	0.386	0.245	0
EPSTI1	0	1.06388	0.398	0.133	0
GADD45B	0	-1.21386	0.235	0.673	0
GBP1	0	0.584465	0.253	0.12	0
GBP5	0	0.56933	0.338	0.238	0
HERC5	0	0.82438	0.281	0.115	0
HERC6	0	0.428284	0.16	0.067	0
IFI16	0	0.421376	0.339	0.3	0
IFI27	0	2.30954	0.228	0.006	0
IFI35	0	0.612681	0.245	0.105	0
IFI44	0	0.714597	0.254	0.077	0
IFI44L	0	1.76666	0.551	0.079	0
IFI6	0	1.14021	0.519	0.296	0
IFIT1	0	0.90836	0.212	0.009	0
IFIT3	0	0.806942	0.194	0.013	0
IFITM1	0	1.41715	0.995	0.978	0
IFITM2	0	0.543391	0.807	0.829	0
IFITM3	0	1.6581	0.514	0.093	0
IFNAR1	0	0.0413079	0.192	0.261	0
IFNAR2	0	0.597856	0.207	0.051	0
IFNGR1	0	-0.090281	0.105	0.192	0
IRF7	0	1.19622	0.433	0.135	0
IRF9	0	1.32096	0.476	0.078	0
ISG15	0	1.82912	0.579	0.226	0
ISG20	0	0.932135	0.705	0.593	0
LAP3	0	0.421921	0.219	0.142	0
LGALS3BP	0	0.493772	0.279	0.199	0
LGALS9	0	0.542765	0.25	0.147	0
LY6E	0	1.50053	0.856	0.664	0
MT2A	0	1.25539	0.497	0.286	0
MX1	0	1.56492	0.561	0.206	0
MX2	0	0.710848	0.314	0.17	0
NMI	0	0.397831	0.22	0.146	0
OAS1	0	1.20188	0.359	0.045	0
OAS2	0	0.738953	0.296	0.114	0
OAS3	0	0.443894	0.172	0.084	0
OASL	0	0.47757	0.143	0.035	0
PARP10	0	0.389827	0.274	0.239	0
PARP12	0	0.233411	0.207	0.207	0
PARP9	0	0.663923	0.278	0.121	0
PHF11	0	0.493064	0.386	0.326	0
PLSCR1	0	0.762218	0.247	0.072	0
PSMB9	0	1.07547	0.709	0.522	0
RBCK1	0	0.315545	0.349	0.353	0
RSAD2	0	0.633812	0.156	0.015	0
SAMD9	0	0.506973	0.249	0.151	0
SAMD9L	0	0.54664	0.22	0.098	0
SCO2	0	0.31227	0.099	0.016	0
SOCS1	0	-0.048185	0.214	0.348	0
SP100	0	0.659592	0.625	0.57	0
SP110	0	0.36756	0.454	0.46	0
SPATS2L	0	0.533896	0.16	0.037	0
STAT1	0	1.0699	0.569	0.366	0
TAP1	0	0.776297	0.505	0.368	0
TNFSF10	0	0.883746	0.332	0.118	0
TRIM22	0	0.820226	0.575	0.453	0
UBE2L6	0	0.904519	0.486	0.282	0
XAF1	0	1.24851	0.516	0.197	0
ZC3HAV1	0	-0.487817	0.406	0.726	0
IFNGR2	0	0.229168	0.143	0.129	0
IP6K2	2.22398e-302	0.128955	0.158	0.179	8.50094e-298
HSH2D	2.75238e-294	0.264129	0.17	0.145	1.05207e-289
PML	4.41099e-293	0.145433	0.183	0.203	1.68606e-288
STAT2	7.2951e-268	0.164677	0.163	0.174	2.78848e-263
APOL6	1.05638e-240	0.0374456	0.177	0.232	4.03789e-236
PARP14	7.47041e-215	0.157075	0.143	0.149	2.85549e-210
AIF1	2.27985e-211	0.0193856	0.184	0.242	8.71448e-207
IFIT5	5.89945e-203	0.190118	0.133	0.119	2.25501e-198
DHX58	2.83979e-198	0.251437	0.102	0.048	1.08548e-193
CCL5	4.90813e-181	0.462131	0.101	0.129	1.87608e-176
IFIH1	2.15272e-180	0.220119	0.116	0.081	8.22857e-176
ZBP1	4.30502e-179	0.182429	0.122	0.109	1.64555e-174
IFIT2	1.57067e-175	0.318733	0.097	0.042	6.00373e-171
OTOF	2.0931e-143	0.156888	0.033	0.002	8.00067e-139
UNC93B1	5.21127e-140	0.165586	0.073	0.045	1.99195e-135
TMEM140	8.87998e-123	0.0828516	0.07	0.073	3.39428e-118
WARS	2.40808e-108	0.0401725	0.07	0.085	9.20463e-104
FBXO6	1.37519e-100	0.135772	0.059	0.028	5.25652e-96
HES4	3.1125e-97	0.158791	0.035	0.013	1.18972e-92
REC8	6.56029e-92	0.133863	0.067	0.048	2.50761e-87
CCL4	6.27254e-27	0.140534	0.023	0.015	2.39762e-22
IFNG	1.1925e-14	-0.0496646	0.015	0.026	4.55823e-10
IFNLR1	4.41356e-12	0.0127171	0.009	0.008	1.68704e-07
CCL3	7.03758e-12	-0.00814436	0.001	0.004	2.69005e-07
IRF8	5.18851e-11	-0.000754337	0.007	0.01	1.98326e-06
CXCL10	1.70509e-08	0.0179172	0.002	0	0.000651753
TCN2	0.00178158	0.00386745	0.003	0.003	1
FCGR1A	0.0082393	0.00294558	0.001	0.001	1
SERPING1	0.137668	0.00227336	0.001	0	1
C1QA	0.155036	-3.04054e-05	0	0	1

## Sheet: CD8 T
gene	p_val	avg_log2FC	pct.1	pct.2	p_val_adj
BST2	0	0.974714	0.598	0.367	0
CARD16	0	0.558433	0.41	0.28	0
CASP1	0	0.568491	0.355	0.206	0
CCL5	0	-0.172042	0.383	0.565	0
CHMP5	0	0.499038	0.293	0.148	0
CMPK2	0	0.48262	0.17	0.038	0
DDX60	0	0.55131	0.257	0.111	0
DRAP1	0	0.764467	0.714	0.575	0
EIF2AK2	0	0.589835	0.405	0.274	0
EPSTI1	0	1.02304	0.394	0.1	0
GADD45B	0	-1.48	0.299	0.786	0
GBP1	0	0.639538	0.315	0.142	0
IFI27	0	1.93069	0.185	0.002	0
IFI35	0	0.650541	0.31	0.133	0
IFI44	0	0.686271	0.274	0.072	0
IFI44L	0	1.66046	0.532	0.051	0
IFI6	0	1.08414	0.564	0.325	0
IFIT1	0	0.767515	0.196	0.006	0
IFIT3	0	0.653287	0.172	0.012	0
IFITM1	0	1.29086	0.996	0.982	0
IFITM2	0	0.535484	0.89	0.872	0
IFITM3	0	1.45271	0.569	0.163	0
IFNAR2	0	0.525601	0.209	0.043	0
IFNGR1	0	-0.403511	0.115	0.288	0
IRF7	0	1.20974	0.478	0.134	0
IRF9	0	1.26695	0.501	0.078	0
ISG15	0	1.74938	0.652	0.256	0
ISG20	0	0.912854	0.768	0.627	0
LGALS9	0	0.491586	0.219	0.085	0
LY6E	0	1.40018	0.898	0.72	0
MT2A	0	1.26121	0.682	0.401	0
MX1	0	1.5161	0.562	0.166	0
MX2	0	0.604221	0.287	0.134	0
OAS1	0	1.03547	0.343	0.042	0
OAS2	0	0.707967	0.331	0.125	0
PARP9	0	0.69186	0.311	0.118	0
PHF11	0	0.444897	0.407	0.316	0
PLSCR1	0	0.748904	0.3	0.101	0
PSMB9	0	1.05638	0.816	0.624	0
RSAD2	0	0.658792	0.185	0.015	0
SAMD9L	0	0.530791	0.26	0.12	0
SP100	0	0.624669	0.668	0.577	0
SP110	0	0.416197	0.52	0.467	0
STAT1	0	1.14953	0.613	0.353	0
TAP1	0	0.801698	0.616	0.433	0
TNFSF10	0	0.614435	0.227	0.055	0
TRIM22	0	0.7247	0.593	0.454	0
UBE2L6	0	0.911799	0.566	0.325	0
XAF1	0	1.21099	0.56	0.209	0
LGALS3BP	0	0.46229	0.241	0.124	0
ZC3HAV1	0	-0.295224	0.433	0.633	2.89434e-308
OASL	3.57605e-299	0.519155	0.214	0.085	1.36691e-294
SCO2	7.85598e-295	0.307395	0.113	0.017	3.00287e-290
IFI16	3.81982e-291	0.457588	0.384	0.289	1.46009e-286
HERC5	2.17537e-281	0.516161	0.226	0.109	8.31512e-277
RBCK1	1.32492e-270	0.320256	0.399	0.362	5.06437e-266
HERC6	1.15426e-254	0.375183	0.157	0.057	4.41203e-250
SAMD9	9.44818e-252	0.439528	0.287	0.187	3.61147e-247
OAS3	2.03026e-245	0.409134	0.177	0.077	7.76045e-241
NMI	2.09788e-244	0.360195	0.233	0.145	8.01893e-240
ADAR	2.53802e-240	0.0741591	0.544	0.638	9.70133e-236
PARP10	2.32337e-235	0.354404	0.309	0.249	8.88087e-231
LAP3	1.44558e-231	0.368213	0.251	0.164	5.52559e-227
DDX58	1.8113e-230	0.389362	0.191	0.091	6.92352e-226
SOCS1	1.15521e-218	-0.0849194	0.215	0.321	4.41566e-214
GBP5	9.05274e-218	0.47963	0.391	0.309	3.46032e-213
IFNG	2.02311e-206	-0.494242	0.06	0.15	7.73313e-202
AIF1	5.77715e-192	0.380994	0.398	0.324	2.20826e-187
DYNLT1	4.40709e-186	-0.163911	0.284	0.413	1.68456e-181
SPATS2L	2.68844e-165	0.28647	0.125	0.045	1.02763e-160
CCL4	8.99398e-158	0.218668	0.223	0.294	3.43786e-153
OTOF	9.67678e-158	0.203022	0.051	0.004	3.69885e-153
FBXO6	4.31034e-145	0.261513	0.132	0.066	1.64758e-140
PARP12	8.48121e-141	0.201885	0.206	0.188	3.24186e-136
DHX58	7.34448e-136	0.22968	0.11	0.049	2.80735e-131
IFNAR1	1.52475e-131	0.102987	0.193	0.207	5.82822e-127
APOL6	4.25095e-117	-0.0944405	0.216	0.301	1.62488e-112
IFNGR2	1.47932e-116	0.200097	0.106	0.064	5.65454e-112
IP6K2	8.26059e-110	0.137273	0.195	0.193	3.15753e-105
PML	6.55821e-105	0.121284	0.203	0.208	2.50681e-100
CCL3	9.01377e-100	-0.153213	0.016	0.053	3.44542e-95
STAT2	2.69687e-99	0.171343	0.173	0.157	1.03085e-94
HSH2D	4.08408e-98	0.210155	0.21	0.18	1.5611e-93
IFIT2	3.84336e-94	0.243902	0.101	0.05	1.46908e-89
IFIH1	1.88771e-89	0.192003	0.121	0.08	7.21557e-85
PARP14	5.45188e-81	0.076053	0.153	0.168	2.08393e-76
TMEM140	7.19354e-80	0.136763	0.099	0.079	2.74966e-75
REC8	1.83307e-73	0.163444	0.099	0.068	7.00671e-69
IFIT5	1.33001e-65	0.113624	0.12	0.108	5.08381e-61
UNC93B1	1.51365e-62	0.12666	0.07	0.041	5.78578e-58
ZBP1	4.92139e-47	0.0131942	0.161	0.188	1.88115e-42
WARS	3.56456e-39	0.0155991	0.09	0.107	1.36252e-34
IRF8	2.29827e-06	-0.00229322	0.011	0.015	0.087849
IFNLR1	8.06848e-06	0.0240505	0.022	0.018	0.30841
HES4	2.75304e-05	0.0142509	0.008	0.006	1
TCN2	0.0394673	-0.000394108	0.001	0.002	1
CXCL10	0.26584	0.00124206	0	0	1
FCGR1A	0.333528	0.00102862	0.001	0.001	1
SERPING1	0.584378	0.000923758	0.001	0.001	1
C1QA	0.984351	0.000262138	0	0	1

## Sheet: gdT
gene	p_val	avg_log2FC	pct.1	pct.2	p_val_adj
IFITM1	0	1.32402	0.997	0.986	0
GADD45B	9.13225e-266	-1.58552	0.366	0.854	3.49071e-261
IFITM3	3.20648e-218	1.72525	0.647	0.166	1.22565e-213
LY6E	4.7789e-209	1.21666	0.933	0.791	1.82669e-204
IFI44L	2.51799e-205	1.58469	0.49	0.04	9.62475e-201
IRF9	8.00736e-203	1.33734	0.538	0.072	3.06073e-198
PSMB9	4.20756e-187	1.11163	0.867	0.66	1.6083e-182
ISG15	1.08253e-171	1.64009	0.666	0.275	4.13785e-167
MX1	2.24534e-171	1.47976	0.561	0.142	8.58261e-167
IFNGR1	9.55734e-138	-0.979853	0.127	0.502	3.6532e-133
ISG20	3.54047e-133	1.00845	0.826	0.602	1.35331e-128
IFI27	7.75656e-131	2.28065	0.275	0.002	2.96487e-126
XAF1	1.72977e-120	1.13433	0.578	0.228	6.61187e-116
OAS1	1.75378e-118	1.0659	0.366	0.051	6.70366e-114
IRF7	1.9886e-114	1.1151	0.466	0.134	7.60122e-110
EPSTI1	2.89446e-114	1.02383	0.426	0.094	1.10638e-109
UBE2L6	1.06612e-107	0.949315	0.646	0.352	4.07514e-103
CCL4	1.64409e-98	-0.346288	0.252	0.572	6.28438e-94
TAP1	1.02069e-89	0.840993	0.678	0.452	3.9015e-85
BST2	3.89678e-88	0.934964	0.626	0.376	1.48951e-83
CCL5	8.35167e-83	-0.403639	0.705	0.946	3.19234e-78
STAT1	2.91658e-79	1.02078	0.544	0.271	1.11483e-74
IFI6	2.77082e-73	0.931555	0.561	0.333	1.05912e-68
DRAP1	1.13972e-71	0.663829	0.732	0.601	4.35646e-67
TNFSF10	6.33334e-70	0.710301	0.297	0.068	2.42085e-65
IFIT1	6.85001e-64	0.591362	0.161	0.005	2.61835e-59
IFNAR2	6.84398e-60	0.568619	0.221	0.035	2.61604e-55
MT2A	9.04863e-59	0.845523	0.674	0.47	3.45875e-54
PARP9	1.7827e-56	0.678568	0.338	0.127	6.81421e-52
LGALS9	6.36429e-56	0.633004	0.253	0.062	2.43269e-51
OAS2	4.01888e-55	0.661877	0.335	0.119	1.53618e-50
PLSCR1	6.40933e-54	0.69136	0.317	0.124	2.4499e-49
IFI44	1.35287e-52	0.623243	0.267	0.077	5.17121e-48
TRIM22	1.75819e-47	0.654023	0.597	0.444	6.72051e-43
AIF1	4.61903e-47	0.611972	0.237	0.063	1.76558e-42
SP100	1.76604e-45	0.547428	0.7	0.584	6.75052e-41
IFIT3	1.34261e-44	0.476171	0.145	0.014	5.13198e-40
IFITM2	1.41769e-39	0.476481	0.935	0.936	5.41896e-35
IFI35	7.59969e-39	0.552204	0.327	0.175	2.90491e-34
RSAD2	5.04869e-37	0.448847	0.135	0.019	1.92981e-32
GBP1	1.19939e-36	0.546408	0.315	0.142	4.58453e-32
SCO2	6.2718e-33	0.346459	0.121	0.017	2.39733e-28
EIF2AK2	1.66817e-32	0.526063	0.412	0.275	6.3764e-28
CMPK2	3.05594e-32	0.400821	0.141	0.03	1.1681e-27
NMI	1.58003e-31	0.45923	0.293	0.144	6.03951e-27
SAMD9L	2.40431e-31	0.507951	0.28	0.137	9.19022e-27
MX2	2.87256e-31	0.47845	0.267	0.122	1.09801e-26
PHF11	6.01581e-31	0.466921	0.44	0.322	2.29948e-26
CHMP5	6.50158e-31	0.468143	0.301	0.147	2.48516e-26
SP110	3.76436e-29	0.47646	0.508	0.399	1.43889e-24
DDX60	4.40832e-28	0.458648	0.25	0.114	1.68504e-23
CARD16	5.89912e-28	0.495587	0.465	0.33	2.25488e-23
DDX58	4.99989e-27	0.398611	0.195	0.075	1.91116e-22
LGALS3BP	1.1697e-25	0.400965	0.21	0.092	4.47107e-21
OAS3	4.33596e-24	0.3522	0.158	0.051	1.65738e-19
HERC5	8.14273e-24	0.442692	0.24	0.135	3.11248e-19
ZBP1	2.63154e-23	-0.288798	0.141	0.275	1.00588e-18
IFNG	1.35453e-21	-0.462254	0.048	0.142	5.17754e-17
HERC6	9.00315e-21	0.324367	0.147	0.053	3.44137e-16
FBXO6	6.24513e-20	0.346364	0.153	0.075	2.38714e-15
OASL	6.37639e-20	0.388741	0.24	0.12	2.43731e-15
IFI16	1.10087e-19	0.378494	0.416	0.336	4.20798e-15
DYNLT1	1.27766e-18	-0.296495	0.275	0.424	4.88371e-14
CCL3	8.50642e-16	-0.195121	0.061	0.131	3.25149e-11
OTOF	9.37326e-16	0.176437	0.045	0.003	3.58283e-11
SAMD9	1.06361e-15	0.349806	0.305	0.223	4.06553e-11
CASP1	1.31171e-15	0.357055	0.376	0.291	5.01388e-11
RBCK1	1.88694e-15	0.292405	0.44	0.379	7.21265e-11
SOCS1	6.40515e-15	-0.168717	0.184	0.29	2.4483e-10
LAP3	2.05987e-14	0.293045	0.269	0.193	7.87363e-10
DHX58	3.91888e-14	0.21521	0.098	0.034	1.49795e-09
PARP10	1.04833e-13	0.249527	0.303	0.261	4.00715e-09
IFNGR2	1.441e-13	0.159676	0.058	0.011	5.50807e-09
APOL6	8.28398e-13	-0.198629	0.25	0.364	3.16647e-08
GBP5	1.80254e-12	0.30441	0.473	0.43	6.89003e-08
ZC3HAV1	2.36938e-11	-0.129781	0.453	0.565	9.05672e-07
PARP12	2.37841e-11	0.268543	0.247	0.188	9.09125e-07
ADAR	3.58052e-09	0.000104337	0.564	0.633	0.000136862
HSH2D	5.43952e-09	0.0534646	0.23	0.259	0.00020792
UNC93B1	6.0211e-09	0.162188	0.083	0.035	0.00023015
SPATS2L	6.78465e-09	0.2066	0.134	0.094	0.000259337
PARP14	9.26267e-09	0.042198	0.176	0.206	0.000354056
IFIT5	8.7011e-08	0.190645	0.13	0.082	0.00332591
IP6K2	9.68547e-08	0.0669121	0.214	0.228	0.00370217
STAT2	1.88856e-07	0.174976	0.176	0.145	0.00721885
IFIH1	3.48116e-07	0.149709	0.108	0.082	0.0133064
IFNAR1	7.19993e-06	0.155671	0.2	0.166	0.27521
TMEM140	3.55427e-05	0.134991	0.091	0.061	1
PML	8.44933e-05	0.0884052	0.231	0.229	1
HES4	9.00446e-05	0.0741425	0.021	0.017	1
REC8	0.00215568	0.121835	0.12	0.093	1
IRF8	0.00248359	-0.00968015	0.013	0.021	1
WARS	0.0039818	0.0349382	0.111	0.115	1
IFIT2	0.072951	0.0685383	0.086	0.065	1
TCN2	0.129244	0.00372336	0.001	0	1
SERPING1	0.319766	0.00228561	0.001	0	1
C1QA	0.578678	-0.000511688	0	0.001	1
IFNLR1	0.721829	0.00390867	0.02	0.021	1
FCGR1A	0.770145	0.00366526	0.001	0.001	1
CXCL10	1	0	0	0	1

## Sheet: NK
gene	p_val	avg_log2FC	pct.1	pct.2	p_val_adj
BST2	0	1.34776	0.804	0.534	0
CARD16	0	0.738038	0.595	0.425	0
DRAP1	0	0.68793	0.738	0.648	0
EPSTI1	0	1.33898	0.522	0.141	0
GADD45B	0	-1.3154	0.335	0.771	0
IFI27	0	2.22866	0.209	0.001	0
IFI35	0	0.926451	0.442	0.198	0
IFI44	0	0.91497	0.308	0.062	0
IFI44L	0	1.92286	0.574	0.046	0
IFI6	0	1.44563	0.656	0.319	0
IFITM1	0	0.958812	0.993	0.996	0
IFITM2	0	0.514575	0.977	0.987	0
IFITM3	0	1.86047	0.849	0.472	0
IFNGR1	0	-0.76493	0.166	0.45	0
IRF7	0	1.54634	0.606	0.179	0
IRF9	0	1.57266	0.584	0.103	0
ISG15	0	1.99487	0.753	0.303	0
ISG20	0	1.43912	0.823	0.548	0
LY6E	0	1.56929	0.942	0.785	0
MT2A	0	1.0986	0.659	0.428	0
MX1	0	1.67197	0.572	0.107	0
OAS1	0	1.40615	0.45	0.058	0
OAS2	0	0.817719	0.345	0.134	0
OASL	0	0.805873	0.331	0.12	0
PARP9	0	0.895096	0.373	0.128	0
PLSCR1	0	1.05667	0.415	0.147	0
PSMB9	0	1.298	0.889	0.683	0
SP100	0	0.68813	0.696	0.588	0
STAT1	0	0.945965	0.488	0.268	0
TAP1	0	0.981784	0.672	0.469	0
TRIM22	0	0.756089	0.611	0.475	0
UBE2L6	0	1.00893	0.65	0.418	0
XAF1	0	1.19171	0.621	0.298	0
IFI16	0	0.639932	0.537	0.405	1.41895e-304
CASP1	9.06922e-300	0.717801	0.414	0.236	3.46662e-295
LGALS9	4.24202e-288	0.716453	0.34	0.165	1.62147e-283
RSAD2	6.97036e-287	0.597865	0.163	0.017	2.66435e-282
IFIT1	1.25976e-275	0.545777	0.136	0.007	4.81532e-271
IFNAR2	1.86495e-260	0.603409	0.211	0.05	7.12859e-256
CHMP5	4.01793e-250	0.623284	0.306	0.143	1.53581e-245
IFIT3	1.68007e-245	0.623479	0.186	0.037	6.42189e-241
FBXO6	6.32907e-244	0.612165	0.322	0.168	2.41922e-239
MX2	2.43763e-226	0.617827	0.214	0.064	9.31758e-222
EIF2AK2	1.26724e-224	0.61602	0.396	0.259	4.84388e-220
LAP3	6.77853e-224	0.560028	0.315	0.18	2.59103e-219
SAMD9L	4.75558e-217	0.628319	0.328	0.18	1.81777e-212
TNFSF10	4.48803e-214	0.605398	0.223	0.078	1.7155e-209
SAMD9	4.34009e-207	0.572264	0.369	0.246	1.65895e-202
PHF11	6.95582e-193	0.492473	0.384	0.285	2.65879e-188
ZC3HAV1	1.8809e-184	-0.355256	0.328	0.534	7.18957e-180
SP110	5.07437e-182	0.468266	0.474	0.397	1.93963e-177
RBCK1	4.14286e-179	0.402078	0.438	0.376	1.58357e-174
GBP1	8.33025e-179	0.551631	0.228	0.096	3.18415e-174
APOL6	3.07378e-175	-0.368743	0.284	0.481	1.17492e-170
NMI	4.0165e-172	0.496809	0.246	0.126	1.53527e-167
IFNG	1.70083e-171	-0.714182	0.108	0.254	6.50127e-167
SCO2	3.4177e-168	0.393771	0.117	0.019	1.30638e-163
SPATS2L	9.04052e-148	0.396896	0.136	0.036	3.45565e-143
GBP5	9.0136e-145	0.391484	0.467	0.423	3.44536e-140
OAS3	2.98057e-141	0.438149	0.152	0.051	1.13929e-136
CMPK2	5.33886e-138	0.434275	0.151	0.048	2.04072e-133
ADAR	1.82076e-129	-0.0209016	0.52	0.644	6.95967e-125
HERC6	1.31263e-119	0.373371	0.132	0.044	5.01739e-115
LGALS3BP	5.634e-114	0.293739	0.077	0.011	2.15354e-109
PARP10	7.85491e-107	0.272949	0.296	0.271	3.00246e-102
DDX60	1.11108e-106	0.391658	0.195	0.109	4.247e-102
HERC5	3.87664e-97	0.386446	0.203	0.13	1.48181e-92
SOCS1	2.48825e-93	0.247579	0.23	0.228	9.51107e-89
CCL4	6.38174e-92	0.63543	0.72	0.704	2.43936e-87
DDX58	5.3779e-90	0.315588	0.152	0.086	2.05565e-85
DHX58	1.60942e-84	0.28558	0.104	0.038	6.15183e-80
DYNLT1	5.97975e-83	-0.0795493	0.324	0.421	2.2857e-78
IP6K2	1.15213e-82	0.111053	0.193	0.21	4.40391e-78
ZBP1	8.59435e-70	-0.0624976	0.329	0.415	3.2851e-65
PARP12	4.67479e-69	0.197267	0.211	0.198	1.78689e-64
HES4	5.24578e-63	0.272748	0.068	0.019	2.00515e-58
HSH2D	9.75501e-63	-0.0715566	0.521	0.618	3.72875e-58
UNC93B1	2.66006e-61	0.218968	0.113	0.07	1.01678e-56
PML	5.81565e-61	0.110026	0.232	0.245	2.22297e-56
TMEM140	7.40148e-58	0.212061	0.116	0.081	2.82914e-53
PARP14	2.17089e-57	0.189322	0.229	0.219	8.29802e-53
STAT2	1.11597e-55	0.177353	0.163	0.153	4.26567e-51
IFNAR1	5.48405e-49	0.0481165	0.127	0.146	2.09622e-44
REC8	6.7666e-48	0.205956	0.099	0.064	2.58646e-43
IFIT5	3.77577e-41	0.141754	0.106	0.09	1.44325e-36
WARS	4.31284e-40	0.0829629	0.122	0.129	1.64854e-35
IFIH1	1.03305e-32	0.17728	0.103	0.07	3.94872e-28
IRF8	9.5251e-21	-0.0877838	0.085	0.123	3.64087e-16
OTOF	3.91641e-19	0.0905353	0.018	0.005	1.49701e-14
CCL5	3.46677e-13	0.13012	0.855	0.854	1.32514e-08
CCL3	1.71797e-11	-0.0739199	0.213	0.243	6.56678e-07
IFIT2	4.83158e-09	0.0367155	0.112	0.095	0.000184682
AIF1	6.52584e-09	-0.00394978	0.014	0.022	0.000249444
IFNLR1	1.17379e-06	0.0312167	0.012	0.006	0.0448668
IFNGR2	0.103917	-0.00310902	0.004	0.005	1
C1QA	0.282035	-0.00206361	0	0	1
TCN2	0.53242	0.000142408	0.001	0.001	1
CXCL10	0.595914	0.00142338	0	0	1
FCGR1A	0.779077	0.00134272	0.001	0.001	1
SERPING1	0.873904	0.000940595	0.001	0	1

## Sheet: B
gene	p_val	avg_log2FC	pct.1	pct.2	p_val_adj
BST2	0	1.13508	0.549	0.328	0
IFI44L	0	1.93034	0.619	0.101	0
IFITM1	0	2.31613	0.864	0.469	0
IFITM3	0	1.40593	0.398	0.024	0
IRF7	0	1.36872	0.55	0.274	0
IRF9	0	1.37802	0.5	0.118	0
ISG20	0	1.03203	0.827	0.773	0
LY6E	0	1.16796	0.811	0.667	0
MX1	0	1.65618	0.666	0.291	0
PSMB9	0	1.063	0.773	0.653	0
XAF1	0	1.29145	0.566	0.262	0
OAS1	0	1.31281	0.447	0.137	0
EPSTI1	0	1.20902	0.475	0.181	4.38615e-307
GADD45B	9.77711e-306	-0.820815	0.19	0.591	3.7372e-301
DRAP1	4.61989e-283	0.77746	0.537	0.464	1.76591e-278
UBE2L6	1.84485e-272	0.991367	0.465	0.284	7.05177e-268
ISG15	3.05471e-267	1.45449	0.463	0.22	1.16763e-262
IFITM2	1.5455e-265	0.606418	0.738	0.765	5.90754e-261
TAP1	2.96991e-242	0.641622	0.439	0.387	1.13522e-237
TRIM22	2.46802e-231	0.743504	0.63	0.575	9.43377e-227
ZC3HAV1	1.02302e-221	-0.381119	0.259	0.568	3.9104e-217
IFI16	1.48238e-190	0.586915	0.475	0.437	5.66625e-186
UNC93B1	1.44361e-181	0.521877	0.348	0.315	5.51804e-177
IFIT1	5.11724e-174	0.883953	0.209	0.012	1.95601e-169
IFNGR2	1.32959e-173	0.109465	0.43	0.584	5.08224e-169
ADAR	4.97453e-173	0.0185763	0.452	0.653	1.90147e-168
SP100	1.55861e-171	0.237158	0.699	0.829	5.95762e-167
SP110	1.97196e-170	0.221966	0.624	0.766	7.53762e-166
IFNAR1	2.9628e-168	0.155096	0.271	0.374	1.1325e-163
IFIT3	3.97627e-168	0.933908	0.231	0.029	1.51989e-163
STAT1	7.10622e-165	0.869992	0.394	0.247	2.71628e-160
RBCK1	8.83912e-164	0.238743	0.329	0.407	3.37867e-159
EIF2AK2	1.17933e-162	0.618406	0.374	0.31	4.50788e-158
PHF11	4.67823e-162	0.43275	0.346	0.343	1.78821e-157
PLSCR1	1.16044e-158	0.909332	0.29	0.103	4.43566e-154
CARD16	3.57126e-154	0.52537	0.299	0.234	1.36508e-149
OAS2	4.99808e-152	0.722942	0.26	0.101	1.91047e-147
IFI6	2.24939e-149	0.810632	0.33	0.184	8.59806e-145
PARP12	3.78715e-149	0.0723137	0.222	0.337	1.4476e-144
LGALS9	2.4728e-146	0.471746	0.327	0.299	9.45204e-142
HSH2D	7.51847e-144	0.122374	0.427	0.553	2.87386e-139
IFI35	2.16648e-143	0.616467	0.255	0.142	8.28116e-139
NMI	6.44545e-141	0.512471	0.237	0.159	2.46371e-136
PARP9	6.46606e-135	0.648586	0.25	0.121	2.47159e-130
IRF8	3.63945e-128	-0.0680838	0.507	0.706	1.39114e-123
CHMP5	1.06798e-125	0.543402	0.238	0.139	4.08223e-121
IFI44	2.41946e-124	0.632542	0.189	0.031	9.24813e-120
PARP14	6.87446e-124	-0.0459654	0.276	0.434	2.62769e-119
SAMD9L	1.37489e-123	0.644681	0.314	0.197	5.25538e-119
STAT2	7.71778e-118	0.244695	0.199	0.23	2.95005e-113
TNFSF10	2.30351e-117	0.662584	0.194	0.051	8.80492e-113
PML	1.41014e-116	0.14876	0.213	0.279	5.39013e-112
HERC5	2.79063e-116	0.755686	0.231	0.084	1.06669e-111
IP6K2	8.37363e-115	0.103001	0.163	0.234	3.20074e-110
CASP1	4.89145e-113	0.469137	0.208	0.123	1.86971e-108
LAP3	1.21606e-112	0.458715	0.208	0.148	4.64828e-108
IFNGR1	4.64478e-111	0.073111	0.187	0.268	1.77542e-106
MX2	3.57893e-110	0.609665	0.252	0.16	1.36801e-105
CMPK2	9.42313e-110	0.643398	0.175	0.031	3.6019e-105
SAMD9	3.47838e-108	0.5382	0.256	0.17	1.32958e-103
IFI27	3.60388e-107	1.26646	0.108	0	1.37755e-102
SOCS1	5.62849e-106	0.0970548	0.204	0.288	2.15143e-101
ZBP1	1.02451e-99	0.00741989	0.181	0.286	3.91609e-95
PARP10	4.67589e-96	0.257363	0.185	0.19	1.78731e-91
IFIT2	4.68791e-88	0.542688	0.17	0.081	1.79191e-83
DYNLT1	5.26291e-84	0.0744744	0.153	0.211	2.01169e-79
IFNAR2	1.15915e-77	0.416086	0.141	0.047	4.43074e-73
RSAD2	4.85631e-77	0.462283	0.108	0.013	1.85628e-72
IFIH1	1.80519e-76	0.227115	0.156	0.161	6.90015e-72
WARS	5.17951e-73	-0.104121	0.065	0.16	1.97982e-68
IFIT5	2.23885e-72	0.211855	0.127	0.121	8.55777e-68
SPATS2L	2.12896e-71	0.378805	0.09	0.005	8.13774e-67
LGALS3BP	1.15778e-62	0.372514	0.098	0.023	4.42551e-58
DDX60	5.08149e-62	0.392469	0.145	0.08	1.94235e-57
DDX58	1.68059e-59	0.332221	0.135	0.078	6.42387e-55
CCL5	3.67316e-59	-0.136514	0.03	0.106	1.40403e-54
TMEM140	2.32385e-55	0.104983	0.086	0.104	8.88268e-51
SCO2	4.72226e-53	0.270419	0.082	0.018	1.80504e-48
OAS3	5.05497e-50	0.357434	0.114	0.048	1.93221e-45
FBXO6	2.97811e-44	0.212407	0.083	0.051	1.13835e-39
HERC6	6.97807e-44	0.285415	0.094	0.037	2.6673e-39
DHX58	3.67524e-42	0.226144	0.082	0.043	1.40482e-37
MT2A	1.67902e-41	0.317691	0.135	0.101	6.41788e-37
APOL6	2.06974e-40	0.0644357	0.058	0.078	7.91138e-36
REC8	1.22935e-39	0.0613146	0.051	0.067	4.69908e-35
IFNLR1	8.78262e-34	0.184343	0.087	0.065	3.35707e-29
GBP5	2.73131e-29	0.118148	0.065	0.064	1.04402e-24
OASL	3.14533e-29	0.197195	0.052	0.01	1.20227e-24
GBP1	1.52632e-26	0.185826	0.069	0.038	5.83422e-22
HES4	1.0454e-16	-0.0464018	0.005	0.023	3.99594e-12
AIF1	2.70113e-09	0.0456641	0.025	0.024	0.000103248
IFNG	2.69633e-07	-0.0143625	0.002	0.011	0.0103065
OTOF	0.00027829	0.0156416	0.003	0	1
CXCL10	0.00736885	0.0122644	0.002	0	1
CCL4	0.122089	-0.0615652	0.027	0.022	1
TCN2	0.126029	0.00332376	0.001	0.002	1
FCGR1A	0.46676	-0.00130206	0.001	0.002	1
C1QA	0.574739	0.00102278	0	0	1
SERPING1	0.707875	0.00243191	0.001	0.001	1
CCL3	0.792894	-0.0319991	0.007	0.008	1

## Sheet: PC
gene	p_val	avg_log2FC	pct.1	pct.2	p_val_adj
IFITM1	1.72866e-70	2.23374	0.985	0.828	6.60763e-66
MX1	2.18919e-70	1.59334	0.966	0.516	8.36796e-66
IFI6	8.37772e-66	1.62567	0.97	0.688	3.2023e-61
ISG15	8.20731e-55	2.04424	0.974	0.773	3.13716e-50
LY6E	4.5202e-50	1.35238	0.97	0.805	1.7278e-45
IFI27	3.46431e-42	3.14136	0.599	0.031	1.3242e-37
BST2	2.38333e-41	1.02444	0.954	0.898	9.11006e-37
IFNAR2	4.42563e-39	0.777007	0.856	0.5	1.69165e-34
IFI35	1.42005e-37	0.892629	0.947	0.812	5.42801e-33
IFI44	9.22114e-36	0.5848	0.578	0.047	3.52469e-31
GADD45B	6.47312e-35	-0.783023	0.434	0.727	2.47429e-30
IRF9	4.68607e-31	0.595847	0.73	0.258	1.7912e-26
PSMB9	6.12781e-31	0.791098	0.97	0.938	2.3423e-26
IFI44L	2.04582e-29	0.636567	0.523	0.055	7.81995e-25
DRAP1	3.20942e-27	0.628854	0.96	0.922	1.22677e-22
LAP3	1.30985e-26	0.689957	0.904	0.805	5.00677e-22
IRF7	1.52594e-22	0.764002	0.947	0.875	5.83276e-18
STAT1	1.14712e-20	0.769901	0.859	0.586	4.38474e-16
OAS1	2.61455e-20	0.730014	0.891	0.75	9.99384e-16
PLSCR1	3.91146e-19	0.530409	0.551	0.188	1.49512e-14
UBE2L6	6.83361e-18	0.585398	0.881	0.766	2.61208e-13
XAF1	7.74228e-18	0.457043	0.446	0.094	2.95941e-13
SCO2	1.46425e-15	0.353363	0.592	0.273	5.59695e-11
EPSTI1	2.7052e-14	0.472646	0.677	0.383	1.03403e-09
IFIT1	7.73495e-14	0.423517	0.408	0.102	2.95661e-09
TNFSF10	9.30946e-14	0.793222	0.6	0.305	3.55845e-09
ISG20	2.64373e-13	0.514054	0.991	0.984	1.01054e-08
CMPK2	5.72644e-11	0.198677	0.235	0.023	2.18888e-06
CHMP5	6.91638e-11	0.326685	0.659	0.492	2.64372e-06
TAP1	8.20065e-11	0.43629	0.939	0.938	3.13462e-06
FBXO6	7.50608e-10	0.305326	0.555	0.297	2.86913e-05
RSAD2	1.12133e-09	0.223202	0.144	0	4.28619e-05
IFITM3	2.40997e-09	0.263316	0.231	0.031	9.21186e-05
SPATS2L	4.16579e-09	0.190338	0.236	0.039	0.000159233
CCL5	7.35109e-09	-0.207983	0.065	0.242	0.000280988
CCL3	9.76329e-09	-0.771216	0.04	0.156	0.000373192
HSH2D	3.63594e-08	-0.3281	0.872	0.961	0.0013898
OAS2	1.18177e-07	0.333075	0.772	0.641	0.0045172
SAMD9L	2.87778e-07	0.347519	0.756	0.57	0.011
IFI16	3.18144e-07	0.252405	0.767	0.789	0.0121607
EIF2AK2	5.17252e-07	0.313035	0.685	0.523	0.0197714
DYNLT1	8.77167e-07	0.240732	0.546	0.383	0.0335288
NMI	9.10014e-07	0.24657	0.59	0.5	0.0347844
HERC5	9.67443e-07	0.364655	0.53	0.352	0.0369795
SP110	2.11525e-06	0.296806	0.704	0.586	0.0808532
OAS3	1.32264e-05	0.169961	0.29	0.117	0.505565
CASP1	2.4255e-05	0.212081	0.421	0.258	0.927125
PARP9	3.80554e-05	0.161466	0.305	0.141	1
IFIT3	5.04433e-05	0.129443	0.121	0.016	1
CARD16	0.00021013	0.233206	0.67	0.562	1
DDX58	0.000228858	0.103445	0.168	0.055	1
LGALS9	0.000233978	0.176477	0.275	0.141	1
SOCS1	0.000289133	-0.0945896	0.094	0.219	1
IFIH1	0.000381956	0.181417	0.447	0.32	1
PHF11	0.000390001	0.176099	0.579	0.539	1
GBP1	0.000394656	0.102872	0.155	0.062	1
IFNG	0.00240438	-0.0285797	0.027	0.094	1
REC8	0.00245147	0.125157	0.351	0.344	1
OASL	0.00410874	0.111966	0.19	0.086	1
AIF1	0.00750572	-0.0629355	0.032	0.094	1
LGALS3BP	0.00755202	0.074876	0.088	0.023	1
IFNAR1	0.00919907	-0.142053	0.79	0.867	1
IFITM2	0.0210706	-0.0531293	0.441	0.562	1
APOL6	0.0217583	0.0804	0.344	0.32	1
TRIM22	0.0223881	0.116671	0.241	0.156	1
SAMD9	0.0295547	0.102922	0.433	0.406	1
WARS	0.0313039	0.143744	0.867	0.922	1
ZBP1	0.0324583	-0.144646	0.909	0.961	1
PARP10	0.0345442	0.0863242	0.438	0.422	1
IP6K2	0.0437431	0.0642378	0.469	0.484	1
STAT2	0.0438748	-0.0503849	0.454	0.562	1
PML	0.045817	-0.0305177	0.463	0.562	1
RBCK1	0.0487496	0.046796	0.627	0.68	1
PARP12	0.072997	-0.0376916	0.225	0.312	1
DHX58	0.099051	0.0537788	0.145	0.102	1
TMEM140	0.101258	-0.0507598	0.215	0.297	1
SP100	0.136296	0.0722264	0.876	0.898	1
DDX60	0.140465	0.0241262	0.031	0.008	1
MX2	0.141211	0.0614926	0.102	0.062	1
UNC93B1	0.143745	-0.0981874	0.639	0.664	1
ADAR	0.148796	0.0714228	0.839	0.859	1
ZC3HAV1	0.151332	-0.0629571	0.505	0.594	1
MT2A	0.16037	0.116854	0.362	0.312	1
IFNGR1	0.205408	-0.0466381	0.189	0.25	1
HERC6	0.223787	0.0379281	0.119	0.109	1
IFIT5	0.249013	0.0226676	0.172	0.195	1
IFNLR1	0.36966	0.0339157	0.144	0.125	1
IFNGR2	0.406185	-0.0112433	0.632	0.688	1
PARP14	0.419154	0.0563383	0.482	0.422	1
TCN2	0.436139	0.015838	0.028	0.016	1
OTOF	0.440952	0.00286696	0.004	0	1
GBP5	0.452089	0.0466532	0.228	0.195	1
CCL4	0.461846	0.0265686	0.009	0.016	1
IFIT2	0.470729	0.0124801	0.016	0.023	1
IRF8	0.480899	-0.0351429	0.097	0.117	1
C1QA	0.493185	-0.0131803	0.002	0.008	1
SERPING1	0.537296	0.00306745	0.003	0	1
HES4	0.596564	0.00624441	0.002	0	1
CXCL10	0.74986	0.00443244	0.001	0	1
FCGR1A	0.855116	0.000290354	0.001	0	1

## Sheet: cM
gene	p_val	avg_log2FC	pct.1	pct.2	p_val_adj
AIF1	0	0.446829	0.986	0.993	0
BST2	0	1.18968	0.835	0.632	0
CARD16	0	0.665083	0.808	0.777	0
CCL3	0	-1.11101	0.178	0.454	0
CHMP5	0	0.55043	0.362	0.238	0
CMPK2	0	0.724698	0.312	0.118	0
DRAP1	0	0.620562	0.682	0.619	0
DYNLT1	0	0.750473	0.615	0.487	0
EPSTI1	0	1.27513	0.62	0.256	0
GBP1	0	0.800395	0.326	0.146	0
HERC5	0	0.733251	0.322	0.134	0
IFI16	0	0.767497	0.527	0.348	0
IFI27	0	3.97699	0.357	0.007	0
IFI35	0	1.06549	0.584	0.303	0
IFI44	0	0.944767	0.515	0.238	0
IFI44L	0	1.49442	0.697	0.236	0
IFI6	0	1.72632	0.926	0.514	0
IFIT1	0	1.01809	0.35	0.05	0
IFIT2	0	0.934373	0.372	0.126	0
IFIT3	0	1.32141	0.494	0.096	0
IFITM1	0	2.17539	0.609	0.172	0
IFITM2	0	1.07148	0.933	0.893	0
IFITM3	0	2.61764	0.993	0.784	0
IRF7	0	1.12463	0.66	0.378	0
IRF9	0	0.786178	0.347	0.114	0
ISG15	0	2.20077	0.901	0.424	0
LAP3	0	0.616503	0.555	0.456	0
LGALS3BP	0	0.838431	0.306	0.072	0
LGALS9	0	0.626303	0.778	0.725	0
LY6E	0	1.99427	0.974	0.665	0
MT2A	0	2.09666	0.86	0.54	0
MX1	0	1.44303	0.729	0.317	0
MX2	0	0.781963	0.552	0.363	0
OAS1	0	1.1815	0.621	0.29	0
OAS2	0	0.80767	0.462	0.24	0
OAS3	0	0.729168	0.423	0.228	0
OTOF	0	1.1599	0.275	0.013	0
PARP9	0	0.662642	0.37	0.198	0
PSMB9	0	1.21591	0.825	0.62	0
RSAD2	0	0.774185	0.261	0.052	0
SAMD9L	0	0.715569	0.332	0.131	0
SCO2	0	1.87044	0.614	0.028	0
STAT1	0	0.642532	0.605	0.493	0
STAT2	0	0.637241	0.53	0.429	0
TNFSF10	0	1.43851	0.705	0.362	0
TRIM22	0	0.569105	0.514	0.429	0
UBE2L6	0	0.947871	0.71	0.533	0
UNC93B1	0	0.419243	0.489	0.467	0
XAF1	0	1.23539	0.689	0.361	0
GADD45B	0	-0.585333	0.413	0.685	0
FCGR1A	0	0.536013	0.376	0.293	0
TAP1	0	0.538075	0.382	0.273	0
SP110	2.83257e-305	0.473924	0.525	0.474	1.08272e-300
OASL	6.63915e-279	0.61125	0.334	0.165	2.53775e-274
NMI	2.01612e-276	0.460015	0.337	0.253	7.70642e-272
SERPING1	1.99526e-269	0.592304	0.239	0.089	7.62668e-265
PARP10	1.43846e-254	0.445552	0.267	0.186	5.49836e-250
ISG20	3.74247e-252	0.629679	0.249	0.113	1.43052e-247
RBCK1	5.36812e-247	0.225841	0.369	0.406	2.05191e-242
SP100	6.61033e-241	0.328247	0.443	0.444	2.52673e-236
CASP1	1.21577e-237	0.217047	0.619	0.683	4.64716e-233
PHF11	1.57272e-237	0.385442	0.35	0.298	6.01155e-233
SPATS2L	2.59239e-232	0.446657	0.194	0.078	9.90916e-228
SAMD9	4.38076e-229	0.463287	0.214	0.095	1.6745e-224
ADAR	2.61324e-228	0.260094	0.568	0.617	9.98883e-224
WARS	4.37151e-227	-0.06704	0.447	0.618	1.67097e-222
PARP12	5.11639e-225	0.428963	0.285	0.205	1.95569e-220
PLSCR1	3.58561e-222	0.312977	0.566	0.572	1.37056e-217
IFNGR1	4.81128e-222	-0.0546243	0.401	0.559	1.83906e-217
DDX58	6.21491e-221	0.46014	0.202	0.08	2.37559e-216
PARP14	2.96557e-217	0.458116	0.474	0.404	1.13356e-212
HSH2D	1.55487e-202	0.457773	0.28	0.172	5.94333e-198
APOL6	1.70093e-200	0.329674	0.299	0.277	6.50162e-196
FBXO6	1.15563e-196	0.368258	0.214	0.133	4.41728e-192
IFIH1	4.55499e-196	0.407037	0.205	0.111	1.7411e-191
TCN2	9.7261e-187	0.355314	0.172	0.093	3.7177e-182
IFNAR1	7.26699e-183	0.0193559	0.215	0.303	2.77773e-178
IRF8	1.85309e-174	-0.110219	0.218	0.347	7.08324e-170
PML	2.313e-168	0.251814	0.262	0.25	8.8412e-164
ZBP1	3.34452e-165	0.364921	0.143	0.062	1.27841e-160
IFNGR2	3.51456e-163	0.0114453	0.625	0.747	1.34341e-158
DDX60	1.28566e-148	0.33693	0.152	0.068	4.91432e-144
ZC3HAV1	1.95725e-145	-0.00368686	0.216	0.298	7.48138e-141
DHX58	1.22703e-134	0.265577	0.126	0.065	4.6902e-130
EIF2AK2	2.29414e-128	0.273711	0.348	0.32	8.76913e-124
IFNAR2	6.08265e-117	0.202049	0.153	0.13	2.32503e-112
IP6K2	1.13832e-114	-0.0233744	0.089	0.144	4.35112e-110
GBP5	3.09227e-104	0.368735	0.182	0.119	1.18199e-99
IFIT5	3.34434e-77	0.161967	0.105	0.077	1.27834e-72
REC8	3.0597e-68	0.00702673	0.062	0.091	1.16954e-63
HERC6	2.94115e-67	0.144328	0.066	0.037	1.12422e-62
CCL5	1.20785e-58	-0.0722181	0.037	0.08	4.6169e-54
HES4	1.03592e-46	-0.0962186	0.029	0.069	3.95968e-42
TMEM140	2.71622e-33	0.0653404	0.048	0.044	1.03825e-28
CXCL10	1.02154e-32	0.330471	0.033	0.009	3.90472e-28
SOCS1	2.31058e-30	0.00301719	0.026	0.038	8.83196e-26
CCL4	4.23605e-19	-0.0183639	0.027	0.049	1.61919e-14
C1QA	1.72323e-06	0.0507286	0.017	0.011	0.0658687
IFNG	0.00062964	-0.00233015	0	0.001	1
IFNLR1	0.894434	0.000196097	0	0	1

## Sheet: ncM
gene	p_val	avg_log2FC	pct.1	pct.2	p_val_adj
IFIT3	0	1.54616	0.802	0.269	0
IFITM1	0	2.59169	0.981	0.661	0
IFITM3	0	1.71422	0.999	0.993	0
ISG15	0	2.18305	0.97	0.698	0
LY6E	0	1.30999	0.996	0.972	0
PSMB9	0	1.2698	0.972	0.922	0
TNFSF10	0	2.01361	0.924	0.531	0
IFIT1	3.52124e-300	1.43323	0.644	0.091	1.34596e-295
IFI6	1.56234e-299	1.36802	0.946	0.697	5.97188e-295
IFI27	1.43273e-287	4.40922	0.506	0.017	5.47648e-283
MT2A	3.30628e-274	1.64544	0.971	0.862	1.26379e-269
UBE2L6	5.28041e-270	1.07515	0.904	0.761	2.01838e-265
OAS1	2.19124e-263	1.15462	0.888	0.679	8.3758e-259
SCO2	2.79477e-262	1.09994	0.525	0.035	1.06827e-257
EPSTI1	1.86904e-258	1.19441	0.824	0.44	7.14421e-254
IRF9	9.3907e-253	1.10596	0.684	0.2	3.5895e-248
BST2	1.3684e-252	0.999191	0.927	0.818	5.23058e-248
MX1	6.7532e-252	1.38843	0.828	0.396	2.58134e-247
XAF1	1.39107e-250	1.19999	0.838	0.472	5.31721e-246
IFI35	6.81053e-243	1.09101	0.829	0.507	2.60326e-238
CARD16	7.59919e-232	0.859946	0.954	0.896	2.90472e-227
IFI44L	2.2078e-225	1.23957	0.734	0.26	8.43909e-221
IRF7	1.43607e-208	1.05604	0.85	0.611	5.48922e-204
SERPING1	1.64982e-182	1.13106	0.516	0.104	6.30627e-178
GBP1	5.73159e-179	1.19147	0.72	0.37	2.19084e-174
IFITM2	4.8118e-175	0.883297	0.997	0.996	1.83926e-170
PLSCR1	1.52219e-171	0.993057	0.76	0.474	5.81843e-167
OTOF	3.0004e-157	0.835826	0.315	0.008	1.14687e-152
RSAD2	1.38639e-151	0.901033	0.441	0.085	5.29933e-147
LGALS3BP	2.07741e-150	0.902018	0.491	0.122	7.94069e-146
DYNLT1	6.70232e-148	0.800556	0.753	0.543	2.5619e-143
IFI44	2.29427e-134	0.818549	0.569	0.228	8.76961e-130
AIF1	3.61021e-130	0.459296	0.999	0.999	1.37997e-125
CHMP5	1.04319e-126	0.718639	0.635	0.37	3.98748e-122
IFI16	5.53693e-120	0.738364	0.704	0.448	2.11644e-115
TRIM22	1.13208e-114	0.719845	0.78	0.633	4.32727e-110
IFIT2	2.54882e-114	0.883508	0.656	0.366	9.74261e-110
SAMD9	9.66058e-112	0.727181	0.484	0.176	3.69266e-107
NMI	3.33943e-110	0.648168	0.632	0.424	1.27646e-105
SAMD9L	1.68591e-106	0.729057	0.556	0.244	6.44421e-102
PARP9	4.18788e-106	0.727635	0.601	0.337	1.60077e-101
MX2	4.35285e-103	0.746608	0.707	0.488	1.66383e-98
DRAP1	2.40484e-101	0.572958	0.958	0.955	9.19226e-97
OAS2	1.03457e-95	0.686592	0.68	0.436	3.95455e-91
CASP1	5.00662e-95	0.516755	0.896	0.887	1.91373e-90
ISG20	3.31783e-92	0.806136	0.514	0.263	1.26821e-87
OASL	4.47194e-92	0.706257	0.508	0.221	1.70935e-87
TAP1	1.80234e-88	0.610393	0.611	0.424	6.88928e-84
GADD45B	1.47759e-81	-0.735738	0.517	0.792	5.64795e-77
IFNAR2	7.45293e-79	0.536565	0.451	0.232	2.84881e-74
SPATS2L	2.72504e-78	0.558349	0.353	0.109	1.04162e-73
CMPK2	1.78244e-77	0.581368	0.465	0.226	6.8132e-73
LAP3	1.95599e-77	0.616043	0.697	0.574	7.47659e-73
OAS3	8.26093e-76	0.659779	0.658	0.452	3.15766e-71
HERC5	6.41322e-73	0.640866	0.447	0.221	2.45139e-68
STAT1	6.01684e-72	0.637327	0.775	0.608	2.29988e-67
FCGR1A	1.06604e-64	0.558135	0.335	0.134	4.07483e-60
IFIH1	3.2595e-62	0.476514	0.378	0.195	1.24591e-57
DDX58	3.99267e-60	0.450652	0.34	0.142	1.52616e-55
TCN2	9.77978e-59	0.475342	0.309	0.143	3.73822e-54
FBXO6	1.71523e-57	0.443761	0.424	0.254	6.55631e-53
LGALS9	2.44578e-53	0.361636	0.928	0.936	9.34875e-49
SP110	9.69806e-53	0.392443	0.795	0.781	3.70698e-48
C1QA	9.24686e-47	1.36688	0.317	0.355	3.53452e-42
SP100	3.25651e-42	0.357674	0.682	0.632	1.24477e-37
STAT2	3.89878e-41	0.392553	0.672	0.593	1.49027e-36
GBP5	4.0461e-38	0.566892	0.471	0.316	1.54658e-33
UNC93B1	5.87694e-31	0.2375	0.763	0.777	2.2464e-26
RBCK1	1.68487e-29	0.176474	0.6	0.626	6.44025e-25
PHF11	4.37016e-29	0.28569	0.471	0.404	1.67045e-24
IFNGR2	1.68349e-28	0.239805	0.829	0.856	6.43497e-24
PML	4.11032e-27	0.209211	0.443	0.425	1.57113e-22
DHX58	2.1579e-26	0.232479	0.217	0.117	8.24835e-22
DDX60	2.67474e-26	0.271159	0.291	0.171	1.02239e-21
IFNGR1	3.27142e-24	0.105336	0.631	0.721	1.25047e-19
PARP10	6.93334e-23	0.231833	0.331	0.271	2.6502e-18
IFNAR1	1.20417e-22	0.082548	0.438	0.5	4.60281e-18
HSH2D	4.30464e-20	0.194521	0.475	0.465	1.64541e-15
CXCL10	4.3066e-20	0.447199	0.103	0.027	1.64615e-15
PARP12	4.60571e-20	0.19613	0.49	0.473	1.76049e-15
ZBP1	2.3299e-19	0.226478	0.18	0.093	8.90582e-15
IFIT5	4.11347e-19	0.146689	0.204	0.164	1.57233e-14
APOL6	5.24301e-19	0.212271	0.475	0.449	2.00409e-14
ADAR	8.16373e-19	0.111094	0.76	0.828	3.1205e-14
ZC3HAV1	1.81294e-17	-0.156002	0.376	0.521	6.92978e-13
HERC6	3.71385e-17	0.166748	0.125	0.058	1.41958e-12
WARS	4.21514e-17	0.0991973	0.908	0.966	1.61119e-12
HES4	1.40561e-14	0.200203	0.762	0.788	5.37282e-10
PARP14	4.83772e-14	0.227387	0.523	0.501	1.84917e-09
EIF2AK2	6.60466e-14	0.219452	0.474	0.415	2.52456e-09
TMEM140	1.79283e-13	0.135009	0.138	0.086	6.85292e-09
CCL3	3.06804e-11	-0.507509	0.113	0.2	1.17273e-06
REC8	9.28322e-11	0.058284	0.168	0.181	3.54842e-06
SOCS1	1.06311e-10	-0.0790823	0.046	0.102	4.06362e-06
IP6K2	1.20215e-09	-0.0116704	0.183	0.228	4.59511e-05
IRF8	1.19663e-06	-0.0587879	0.348	0.422	0.0457399
CCL5	0.000579517	-0.0218015	0.056	0.081	1
CCL4	0.0268323	-0.06313	0.052	0.074	1
IFNG	0.175268	-0.00174616	0	0.001	1
IFNLR1	1	0	0	0	1

## Sheet: cDC
gene	p_val	avg_log2FC	pct.1	pct.2	p_val_adj
IFITM3	0	3.05217	0.998	0.8	0
LY6E	0	2.0737	0.997	0.857	0
ISG15	7.46085e-279	2.39537	0.955	0.552	2.85184e-274
IFI6	4.08794e-244	2.12498	0.955	0.545	1.56257e-239
IFITM1	2.93596e-214	2.5626	0.889	0.42	1.12224e-209
IFI44L	4.52349e-205	1.80447	0.849	0.22	1.72906e-200
PSMB9	2.73464e-194	1.28703	0.949	0.842	1.04529e-189
BST2	1.31003e-189	1.25835	0.941	0.846	5.00747e-185
MX1	8.26236e-182	1.68612	0.892	0.476	3.15821e-177
SCO2	1.72816e-173	1.44432	0.674	0.068	6.60571e-169
EPSTI1	3.53384e-164	1.33665	0.823	0.449	1.35077e-159
OAS1	5.09374e-154	1.25518	0.795	0.347	1.94703e-149
MT2A	2.34741e-142	2.44909	0.9	0.577	8.97274e-138
XAF1	2.57048e-142	1.24991	0.852	0.53	9.82542e-138
UBE2L6	5.99589e-133	1.04512	0.839	0.719	2.29187e-128
TNFSF10	7.55169e-132	1.45184	0.729	0.279	2.88656e-127
IFIT3	5.93419e-128	1.29916	0.604	0.082	2.26828e-123
IRF7	3.0854e-117	1.15939	0.877	0.588	1.17936e-112
IFI35	1.23524e-111	0.999734	0.689	0.396	4.72157e-107
CARD16	6.37612e-109	0.836899	0.89	0.869	2.43721e-104
IFI44	8.24271e-105	1.01182	0.664	0.25	3.15069e-100
IFI27	8.94088e-102	3.7654	0.384	0.009	3.41756e-97
IFI16	1.71636e-101	0.839318	0.799	0.659	6.56063e-97
IRF9	2.62196e-101	0.86471	0.568	0.149	1.00222e-96
IFITM2	1.851e-97	0.958972	0.979	0.967	7.07525e-93
STAT1	3.02908e-97	1.00525	0.79	0.578	1.15783e-92
LAP3	1.64782e-88	0.783641	0.798	0.784	6.29862e-84
IFIT1	1.05065e-87	0.930377	0.424	0.046	4.01602e-83
DRAP1	4.70784e-83	0.60427	0.917	0.933	1.79953e-78
OTOF	1.88766e-81	0.979765	0.307	0.003	7.21538e-77
PARP9	1.26229e-78	0.792683	0.578	0.321	4.82497e-74
OAS2	2.08526e-78	0.836637	0.646	0.367	7.97069e-74
MX2	1.64667e-68	0.846283	0.658	0.417	6.29425e-64
AIF1	8.27835e-67	0.736183	0.984	0.984	3.16432e-62
LGALS3BP	3.60286e-66	0.854646	0.443	0.127	1.37716e-61
GBP1	4.18618e-66	0.803878	0.53	0.312	1.60013e-61
CHMP5	1.32068e-65	0.592206	0.554	0.377	5.04817e-61
LGALS9	1.86599e-65	0.58685	0.933	0.944	7.13257e-61
SAMD9L	2.17892e-64	0.794398	0.551	0.3	8.32872e-60
TAP1	7.52723e-64	0.527256	0.611	0.595	2.87721e-59
CASP1	8.73436e-60	0.529571	0.836	0.87	3.33862e-55
PHF11	1.81003e-57	0.454844	0.543	0.514	6.91866e-53
IFIT2	2.39567e-56	0.868758	0.406	0.114	9.15719e-52
SP110	3.98624e-54	0.535305	0.721	0.707	1.5237e-49
NMI	1.3834e-53	0.53105	0.567	0.453	5.28791e-49
DYNLT1	1.50673e-53	0.45807	0.626	0.671	5.75934e-49
HERC5	2.72039e-53	0.690048	0.373	0.111	1.03984e-48
RSAD2	6.56189e-53	0.647354	0.318	0.058	2.50822e-48
CMPK2	2.00697e-51	0.686851	0.529	0.305	7.67144e-47
STAT2	1.51145e-49	0.561866	0.605	0.522	5.77738e-45
ZC3HAV1	1.66399e-49	-0.495496	0.36	0.738	6.36043e-45
OAS3	6.77302e-49	0.682444	0.591	0.379	2.58892e-44
GADD45B	2.9461e-48	-0.623567	0.608	0.909	1.12612e-43
SAMD9	3.27532e-48	0.540065	0.393	0.212	1.25196e-43
IFNGR2	9.14326e-48	0.492834	0.639	0.638	3.49492e-43
EIF2AK2	3.3915e-46	0.485285	0.594	0.553	1.29637e-41
TRIM22	1.16075e-45	0.469712	0.734	0.742	4.43684e-41
RBCK1	2.02827e-45	0.291522	0.596	0.652	7.75284e-41
UNC93B1	1.45969e-44	0.275425	0.664	0.775	5.57953e-40
IFIH1	5.26859e-43	0.436179	0.358	0.224	2.01387e-38
SP100	1.41472e-42	0.258771	0.627	0.731	5.40764e-38
PML	3.43752e-42	0.339342	0.43	0.442	1.31396e-37
FBXO6	5.41916e-40	0.286972	0.393	0.371	2.07142e-35
FCGR1A	8.67366e-40	0.626404	0.328	0.129	3.31542e-35
PARP14	1.27272e-37	0.531565	0.591	0.478	4.86483e-33
APOL6	2.59723e-36	0.401451	0.392	0.321	9.92767e-32
PLSCR1	1.70127e-35	0.303828	0.764	0.855	6.50295e-31
WARS	5.90666e-34	0.112479	0.613	0.804	2.25776e-29
IFNAR2	1.08488e-33	0.331884	0.325	0.192	4.14683e-29
DDX60	2.39411e-32	0.391584	0.277	0.112	9.15123e-28
PARP12	2.67239e-31	0.304282	0.363	0.31	1.02149e-26
ISG20	1.5084e-30	0.616626	0.387	0.278	5.76572e-26
OASL	3.01165e-30	0.477011	0.366	0.193	1.15117e-25
DDX58	3.56437e-30	0.334536	0.255	0.11	1.36244e-25
IP6K2	3.82493e-30	0.0372175	0.197	0.315	1.46204e-25
HSH2D	1.81628e-29	0.187158	0.409	0.457	6.94253e-25
ADAR	2.04713e-27	0.213262	0.753	0.852	7.82497e-23
SERPING1	3.87399e-27	0.429207	0.275	0.112	1.48079e-22
PARP10	1.73501e-26	0.274312	0.323	0.297	6.63192e-22
DHX58	9.06689e-25	0.277857	0.22	0.098	3.46573e-20
IFNAR1	9.87795e-25	0.0417213	0.317	0.438	3.77575e-20
SPATS2L	7.25615e-24	0.273449	0.492	0.502	2.77359e-19
IRF8	3.92706e-23	-0.290801	0.366	0.614	1.50108e-18
IFNGR1	3.85498e-21	-0.0777989	0.65	0.84	1.47353e-16
GBP5	4.02249e-18	0.270774	0.162	0.055	1.53756e-13
ZBP1	5.79472e-18	0.215635	0.217	0.167	2.21497e-13
HERC6	2.513e-14	0.172066	0.113	0.062	9.6057e-10
IFIT5	3.60063e-14	0.171089	0.182	0.126	1.37631e-09
TCN2	8.43685e-14	0.2027	0.107	0.066	3.2249e-09
TMEM140	1.14493e-09	0.0212995	0.053	0.073	4.37638e-05
REC8	2.17331e-09	0.0414747	0.158	0.186	8.30725e-05
C1QA	7.5452e-09	0.537154	0.118	0.051	0.000288408
HES4	1.47038e-07	-0.0308453	0.025	0.076	0.00562039
CCL3	1.54018e-07	-0.223141	0.143	0.251	0.0058872
SOCS1	2.91557e-06	0.00214912	0.041	0.069	0.111445
CCL5	0.000393137	-0.0411728	0.108	0.162	1
CXCL10	0.000697253	0.0475881	0.021	0.002	1
CCL4	0.846055	0.00579542	0.011	0.01	1
IFNLR1	0.959914	-0.0020757	0.003	0.003	1
IFNG	1	0	0	0	1

[truncated: 1 more sheets: pDC]
