# Supplementary material for: Tracking clonal dynamics of CD8 T cells and immune dysregulation in progression of systemic lupus erythematosus with nephritis
Source: Exp Mol Med. 2025 Aug 1;57(8):1700–10. doi: 10.1038/s12276-025-01504-2 (PMC12411632; doi:10.1038/s12276-025-01504-2)
Supplement: Supplementary file 5 — Supplementary Table 4 [file 12276_2025_1504_MOESM5_ESM.xlsx]

## Sheet: Geneset
Supplementary Table 4. List of genes for gene set scoring.
Interferon-stimulated genes	TCR signaling	T cell mediated cytotoxicity	IL-2 signaling pathway	TGF-β signaling pathway		Name	Source
IRF9	BCL10	AGER	AKT1	AKT1		Interferon-stimulated genes	Nehar-Belaid et al.
SP100	BTRC	AZGP1	BCL2	APP		TCR signaling	Reactome
TAP1	CARD11	B2M	CBL	ATF2		T cell mediated cytotoxicity	Gene Ontology
REC8	CD101	CADM1	CCND2	ATF3		IL-2 signaling pathway	Wikipathway
IP6K2	CD247	CD1A	CISH	AXIN1		TGF-β signaling pathway	Wikipathway
IFNAR1	CD3D	CD1B	CRKL	BCAR1
IFNAR2	CD3E	CD1C	FOS	BTRC
HSH2D	CD3G	CD1D	FOXO3	CAV1
ZBP1	CD4	CD1E	FYN	CCNB2
ISG20	CDC34	CEACAM1	GAB2	CCND1
PARP10	CHUK	CRTAM	GRB2	CDC42
IRF8	CSK	CTSC	HRAS	CDK1
IRF7	CUL1	CTSH	IL2	CDKN1A
IFNLR1	ENAH	CYRIB	IL2RA	CDKN2B
UNC93B1	EVL	EMP2	IL2RB	CITED1
GADD45B	FBXW11	FADD	IL2RG	COL1A2
ZC3HAV1	FYB1	FCGR2B	JAK1	COPS5
SOCS1	GRAP2	GZMM	JAK3	CREBBP
APOL6	HLA-DPA1	HLA-A	JUN	CUL1
IFITM1	HLA-DPB1	HLA-B	LCK	DAB2
GBP5	HLA-DQA1	HLA-DRA	MAP2K1	DCP1A
CCL4	HLA-DQA2	HLA-DRB1	MAP2K2	E2F4
IFNG	HLA-DQB1	HLA-E	MAPK1	E2F5
CCL5	HLA-DQB2	HLA-F	MAPK3	EID2
IFIT2	HLA-DRA	HLA-G	MAPT	EP300
SERPING1	HLA-DRB1	HLA-H	MYC	ETS1
FCGR1A	HLA-DRB3	HPRT1	NMI	FN1
CCL3	HLA-DRB4	IL12A	PIK3R1	FOS
TNFSF10	HLA-DRB5	IL12B	PTK2B	FOSB
WARS	IKBKB	IL12RB1	PTPN11	FOXH1
IFNGR2	IKBKG	IL23A	RAF1	FOXP3
IFITM3	INPP5D	IL23R	RPS6	GRB2
CXCL10	ITK	IL7R	RPS6KB1	HDAC1
TCN2	LAT	KLRC1	RPS6KB2	HGS
LGALS9	LCK	KLRD1	SHC1	ITCH
CARD16	LCP2	LILRB1	SOCS3	ITGA2
CASP1	MALT1	MICA	SOS1	ITGB1
SCO2	MAP3K7	MR1	STAT1	ITGB3
IFNGR1	NCK1	NCKAP1L	STAT3	ITGB4
DYNLT1	NFKB1	NECTIN2	STAT5A	JUN
C1QA	NFKBIA	P2RX7	STAT5B	JUNB
HES4	PAG1	PPP3CB	SYK	JUND
AIF1	PAK1	PRF1		KLF10
IFITM2	PAK2	PTPRC		KLF11
TMEM140	PAK3	PVR		KLF6
DDX60	PDPK1	RAB27A		LIMK2
HERC6	PIK3CA	RIPK3		MAP2K1
LGALS3BP	PIK3CB	SLC22A13		MAP2K2
XAF1	PIK3R1	STX7		MAP2K3
EIF2AK2	PIK3R2	XCL1		MAP2K4
IFI44L	PLCG1			MAP2K6
PARP12	PLCG2			MAP3K7
PARP9	PRKCQ			MAP4K1
SAMD9	PSMA1			MAPK1
SPATS2L	PSMA2			MAPK14
DHX58	PSMA3			MAPK4
RSAD2	PSMA4			MAPK8
IFIT1	PSMA5			MAPK9
IFIT3	PSMA6			MEF2A
DDX58	PSMA7			MEF2C
IFIT5	PSMA8			MET
RBCK1	PSMB1			MIR1281
IFI16	PSMB10			MMP1
PHF11	PSMB11			MMP12
CHMP5	PSMB2			MYC
TRIM22	PSMB3			NEDD4L
SP110	PSMB4			NEDD9
ADAR	PSMB5			NUP153
SAMD9L	PSMB6			NUP214
OAS1	PSMB7			PAK2
IFI35	PSMB8			PARD6A
FBXO6	PSMB9			PDK1
LAP3	PSMC1			PIAS1
BST2	PSMC2			PIAS2
DRAP1	PSMC3			PIK3R1
NMI	PSMC4			PIK3R2
UBE2L6	PSMC5			PJA1
PML	PSMC6			PML
PSMB9	PSMD1			PPM1A
IFI6	PSMD10			PRKAR2A
ISG15	PSMD11			PTK2
IFI27	PSMD12			RAC1
EPSTI1	PSMD13			RAF1
IFIH1	PSMD14			RBL1
OAS2	PSMD2			RBL2
IFI44	PSMD3			RBX1
STAT1	PSMD4			RHOA
MX1	PSMD5			RNF111
HERC5	PSMD6			ROCK1
OASL	PSMD7			RUNX2
LY6E	PSMD8			SHC1
OTOF	PSMD9			SIK1
MT2A	PSME1			SIN3A
GBP1	PSME2			SKI
PARP14	PSME3			SKIL
STAT2	PSME4			SKP1
MX2	PSMF1			SMAD2
CMPK2	PTEN			SMAD3
PLSCR1	PTPN22			SMAD4
OAS3	PTPRC			SMAD7
	PTPRJ			SMURF1
	RELA			SMURF2
	RIPK2			SNIP1
	RPS27A			SNW1
	SEM1			SOS1
	SKP1			SP1
	TAB2			SPTBN1
	TRAF6			SRC
	TRAT1			STAMBPL1
	TRAV19			STRAP
	TRAV29DV5			SUMO1
	TRAV8-4			TAB1
	TRBV12-3			TERT
	TRBV7-9			TFDP1
	UBA52			TGFB1
	UBB			TGFB1I1
	UBC			TGFBR1
	UBE2D1			TGFBR2
	UBE2D2			TGFBR3
	UBE2N			TGIF1
	UBE2V1			THBS1
	VASP			TNC
	WAS			TP53
	ZAP70			TRAF6
				TRAP1
				UBE2I
				UCHL5
				WWP1
				YAP1
				ZEB1
				ZEB2
				ZFYVE16
				ZFYVE9
