# Supplementary material for: Tracking clonal dynamics of CD8 T cells and immune dysregulation in progression of systemic lupus erythematosus with nephritis
Source: Exp Mol Med. 2025 Aug 1;57(8):1700–10. doi: 10.1038/s12276-025-01504-2 (PMC12411632; doi:10.1038/s12276-025-01504-2)
Supplement: Supplementary file 6 — Supplementary Table 5 [file 12276_2025_1504_MOESM6_ESM.xlsx]

## Sheet: Sheet1
Supplementary Table 5. Summary of IFN module classification (C1–C4).
cluster	gene	IFN module (Nehar-Belaid et al.)	IFN module (Chiche et al.)		characteristics
C1	IRF9	G9	M5.12		C1	Upregulated in multiple immune cell types; associated with IFN-stimulated genes and JAK/STAT pathway
	IFI44L	G3	M1.2		C2	Upregulated in lymphocytes; involved in antigen-receptor signaling and chemokine regulation
	ISG15	G1	M1.2		C3	Upregulated in monocytes and cDCs; linked to interferon stimulation and cytokine production
	LY6E	G1	M1.2		C4	Upregulated in pDCs; associated with type I IFN production
	CMPK2	G1	M1.2
	XAF1	G3	M1.2
	PSMB9	G2	M5.12
	OAS1	G2	M1.2
	EPSTI1	G1	M1.2
	STAT1	G1	M3.4
	UBE2L6	G2	M3.4
	CHMP5	G2	M5.12
	IFIT1	G3	M1.2
	SPATS2L	G3	M1.2
	IFI35	G2	M3.4
	IFI44	G1	M1.2
	OAS2	G1	M1.2
	PARP9	G3	M3.4
	PHF11	G2	M5.12
	IFI16	G2	M5.12
	RSAD2	G3	M1.2
	HERC5	G1	M1.2
	SAMD9L	G2	M3.4
	OASL	G1	M1.2
	SAMD9	G3	M5.12
	DDX60	G3	M1.2
	LGALS3BP	G3	M3.4
	HERC6	G3	M3.4
	NMI	G2	M5.12
	DDX58	G3	M3.4
	RBCK1	G2	M5.12
	FBXO6	G2	M3.4
	EIF2AK2	G3	M3.4
	DHX58	G3	M3.4
	IFIH1	G1	M3.4
	PARP12	G3	M3.4
	TRIM22	G2	M3.4
	IFIT5	G3	M3.4
	PML	G2	M3.4
	ADAR	G2	M5.12
C2	IFITM1	G6	M3.4
	ISG20	G9	M5.12
	TAP1	G9	M5.12
	TMEM140	G4	M5.12
	SP100	G9	M5.12
	GBP5	G6	M3.4
	CCL4	G6	NA
	IP6K2	G9	NA
	HSH2D	G9	M5.12
	CCL5	G6	NA
	ZBP1	G9	M3.4
	SOCS1	G7	M3.4
	APOL6	G6	M3.4
	IFNG	G6	NA
	ZC3HAV1	G7	M5.12
	GADD45B	G7	M5.12
C3	IFI27	G1	NA
	IFITM3	G5	M1.2
	MT2A	G1	M3.4
	SCO2	G5	M3.4
	IFI6	G1	NA
	TNFSF10	G5	M3.4
	IFIT3	G3	M1.2
	IFNGR1	G5	NA
	OTOF	G1	M1.2
	IFITM2	G5	NA
	IFIT2	G5	NA
	GBP1	G1	M3.4
	DYNLT1	G5	M5.12
	OAS3	G1	M1.2
	CARD16	G5	M5.12
	DRAP1	G2	M5.12
	SERPING1	G5	M3.4
	STAT2	G1	M3.4
	PLSCR1	G1	M3.4
	MX2	G1	NA
	LGALS9	G5	M5.12
	FCGR1A	G5	M1.2
	C1QA	G5	M5.12
	PARP14	G1	M3.4
	AIF1	G5	NA
	TCN2	G5	M5.12
	CXCL10	G5	M1.2
	CASP1	G5	M5.12
	IFNGR2	G5	NA
	WARS	G5	M3.4
	HES4	G5	M1.2
	CCL3	G5	NA
C4	BST2	G2	M5.12
	IRF7	G8	M3.4
	MX1	G1	M1.2
	LAP3	G2	M3.4
	IFNAR2	G9	NA
	SP110	G2	M5.12
	PARP10	G8	M3.4
	UNC93B1	G8	M5.12
	REC8	G9	M5.12
	IFNLR1	G8	NA
	IRF8	G8	NA
	IFNAR1	G9	NA
